# Supplementary material for: Joint metabolome and transcriptome analysis of the effects of exogenous GA3 on endogenous hormones in sweet cherry and mining of potential regulatory genes
Source: Front Plant Sci. 2022 Oct 18;13:1041068. doi: 10.3389/fpls.2022.1041068 (PMC9623316; doi:10.3389/fpls.2022.1041068)
Supplement: Supplementary file 1 [file Table_1.xlsx]

## Sheet: Table S1
Table S1 Sequences of primers used in qRT-PCR.
ID	Name	Forward primer (5'→3')	Reverse primer (5'→3')
LOC110770832	ABA2	GGTTCCAAGCCAGAGGTTAGCA	TGGGTCACCACCGAGCGATT
LOC110757662	ALDH1	TTGGCGTTGGACCCTGTGATAG	CTGAGGGATGGTGTTGGCAAGA
LOC110766897	ALDH2	TGCCGCAGCAACTGAGGAATT	CCGCAGCCACATGAGCAATCA
LOC110758230	AOC	AGGAGTGTACGGGCAGGTGAAG	TTGGAGACAGTGGCTTGAGGCT
LOC110768049	CYP707A3	CAAGGAGGCAGAGGAAGCAGGT	CGTTGTGTCACGAGCAGCGAAA
LOC110771494	E1.3.3.6	CTGTATGCCAAGGTGCGTCCAA	GCCATCAGCCACAACTGAGTCA
LOC110751742	GA2OX1	TGTGGGTCCCTGCTCCTTCTGA	AGACGAGGCTTCTCTGGTGTGA
LOC110773997	GA2OX2	ACTACTATCCGCCATGCCCAGA	ATGCCTCACGCTCTTGAACCTC
LOC110772934	GA2OX3	GGTGATGTTGGTTGGGTGGAGT	GCTCTGGACATGGTGGGTAGTG
LOC110772343	NCED1	AAGAGCAGCAACACCCACTTCC	CGGACGTAGACGCCTTGGATTG
LOC110750754	OPR	CCACAGCGTTCCTCAACCACAT	TCCATGCTTCCACTTGCTCCTT
LOC110754045	YUCCA	GCTACCTCCGCCTTGCTCAATT	CACTGTCACCGTCCACTTACCT
LOC110751361	PAWRKY29	GCCTACTTCTTCTCCAGCCACG	GTCGCAAGCAGTCCGCAACA
LOC110764924	PAWRKY27	TCCTCCTCCTCCTCCACCTCAT	CCAGCAACGGCGAGTCACAT
LOC110760656	PAWRKY16	TGTGCCAGAGTCTCTCGTGTCA	GCTTTGCGTGTTTCGGTAGGTG
LOC110771999	PaWRKY38	CCATCACCGCAACCATTCATC	TCATCATCAAAGTAATAAGGCTCCA
LOC110768952	PaWRKY52	AGAGTAGGAAAGGGCAGGGT	TGTGGAAGGACCACGCTTTT
LOC110771993	PaWRKY53	TGCCAACCACACATGCAGA	GAATGGTTGTCGTGGCTTGT

## Sheet: Table S2
Table S2 Transcriptome sequencing data of all samples.
Sample	Raw Reads	Clean Reads	Bases(G)	GC(%)	Q20(%)	Q30(%)	Avg.Quality	Mapped on reference
CK6.1	42788606	39040722	6.461	46.84	96.53	91.03	35.44	36,458,394(93.39%)
CK6.2	43956956	40360362	6.638	46.64	96.68	91.29	35.49	37,666,817(93.33%)
CK6.3	56862506	52890762	8.586	46.72	96.82	91.49	35.53	49,482,334(93.56%)
CK9.1	56578110	51836952	8.543	46.67	96.7	91.3	35.49	47,562,929(91.75%)
CK9.2	54446396	48478654	8.221	46.68	96.37	90.66	35.37	44,548,654(91.89%)
CK9.3	43554006	38323554	6.577	46.55	96.38	90.68	35.37	35,126,304(91.66%)
CK12.1	48068296	44226854	7.258	46.96	96.82	91.51	35.54	41,097,607(92.92%)
CK12.2	48266594	44198252	7.288	46.74	96.76	91.4	35.51	40,909,246(92.56%)
CK12.3	46688344	43078166	7.05	46.97	96.76	91.35	35.51	39,842,034(92.49%)
E6.1	48806814	45033720	7.37	46.41	96.69	91.24	35.49	42,044,793(93.36%)
E6.2	47213812	43769610	7.129	46.33	96.79	91.39	35.52	40,883,447(93.41%)
E6.3	42915116	39466430	6.48	46.34	96.58	91.08	35.45	36,859,197(93.39%)
E9.1	50981084	46942540	7.698	46.74	96.69	91.22	35.48	44,207,212(94.17%)
E9.2	54601828	50391716	8.245	46.59	96.75	91.38	35.51	47,462,284(94.19%)
E9.3	45549340	41612528	6.878	46.71	96.59	91.03	35.45	38,976,534(93.67%)
E12.1	44965254	41038810	6.79	46.82	96.74	91.32	35.5	38,633,777(94.14%)
E12.2	47682542	43603416	7.2	46.84	96.69	91.23	35.48	41,063,560(94.18%)
E12.3	48508654	44032472	7.325	47	96.5	90.85	35.41	41,543,460(94.35%)

## Sheet: Table S3
Table S3 Expression of DEM and DEG related to hormone synthesis pathway after exogenous GA3 treatment
	ID	Name	CK6	CK9	CK12	E6	E9	E12
Gene	LOC110770832	ABA2	8.65246	6.48657	5.14615	4.80859	13.8424	9.62351
	LOC110773417	ADH11	13.1158	1.20004	18.0983	6.09103	0.922121	0.554734
	LOC110773415	ADH12	112.786	19.1745	148.849	71.5231	4.6792	0.717176
	LOC110773422	ADH13	4.58153	0.873732	5.90281	2.35819	0.727232	1.1166
	LOC110773421	ADH14	552.841	130.669	817.675	388.319	117.142	127.391
	LOC110757662	ALDH1	7.43491	20.709	15.6237	4.5108	23.4462	37.6172
	LOC110766897	ALDH2	171.206	246.368	105.554	153.966	122.425	296.285
	LOC110753786	amiE	4.72986	6.8819	5.1608	9.37041	7.25644	3.1218
	LOC110758230	AOC	4.81649	0.960219	1.86689	1.38724	0.301156	0.748706
	LOC110767732	crtZ	34.3989	16.7959	35.5827	82.7863	19.4126	9.09541
	LOC110762553	CYP701	0.288462	0.545403	0.180649	0.476511	0.472074	0.736291
	LOC110757091	CYP707A1	0.755891	1.10132	3.88546	0.0615831	1.41715	7.55045
	LOC110761971	CYP707A2	1.16322	1.34643	0.218051	0.892608	0.610683	0.339093
	LOC110768049	CYP707A3	13.9946	6.24942	14.198	9.59006	3.0736	1.9065
	LOC110771494	E1.3.3.6	0.347801	1.32893	0.0318409	0.224051	1.11635	1.06964
	LOC110751742	GA2ox1	2.44915	0.702695	5.45293	5.24932	0.149217	0.162938
	LOC110773997	GA2ox2	0.231003	0.461915	0.322954	0.156711	0.101099	0.0855611
	LOC110772934	GA2ox3	271.711	21.7359	57.7948	432.352	15.3922	7.88469
	LOC110764267	HPL	67.9686	102.202	52.438	54.6417	85.4258	124.027
	LOC110770275	lcyB	1.84106	2.0904	1.11951	2.93171	1.74153	2.77312
	LOC110749277	lcyE	7.68074	1.89303	2.92442	4.51292	2.30825	7.11588
	LOC110749791	LOX2S1	15.046	1.70192	21.3809	8.49142	0.471253	0.0346892
	LOC110768882	LOX2S2	15.861	27.1252	17.1132	29.376	7.01095	2.63291
	LOC110753142	LOX2S3	15.3129	11.9066	5.94011	12.4719	11.247	16.745
	LOC110763971	LOX2S4	27.9136	16.0365	4.29156	15.2496	19.2439	58.9873
	LOC110747444	LUT1	2.82797	6.04133	3.41262	2.74129	4.7868	9.85448
	LOC110772343	NCED1	105.848	87.3944	44.612	227.636	118.492	495.256
	LOC110773976	NCED2	6.58274	0.109673	0.0658396	2.13018	0.0773552	0.084279
	LOC110753229	NCED3	1.04105	0.195685	0.397761	0.579053	0.60836	0.207338
	LOC110750754	OPR	0.0566977	0.368718	0.0601777	0.357934	0.0682068	0.143322
	LOC110754045	YUCCA	43.967	109.692	33.9196	9.43928	78.4492	58.9338
Metabolites	meta_pos_1037	(S)-Abscisic acid	1.97015e+07	4.93588e+07	4.75993e+07	2.28545e+06	1.96102e+08	3.53158e+08
	meta_neg_561	13(S)-HPOT	7.91445e+07	6.29112e+07	7.51071e+07	2.81698e+07	1.05724e+07	2.05119e+07
	meta_pos_1207	Stearidonic acid	9.14093e+07	3.48494e+07	8.35722e+07	2.11801e+07	2.4366e+07	3.84345e+07
	meta_pos_1292	(2E,4Z,7Z,8E)-Colnelenic acid	1.87276e+07	8.59644e+06	1.08003e+07	3.6142e+06	9.87195e+06	1.85415e+07
	meta_pos_1996	PC(18:3(6Z,9Z,12Z)/18:3(6Z,9Z,12Z))	173899	2.78399e+07	7.55307e+07	3.16944e+07	2.68219e+07	2.34693e+07
	meta_neg_568	Gibberellin A7	1.07784e+07	4.83793e+06	5.22452e+06	2.09689e+07	1.17436e+07	1.39438e+07
	meta_neg_641	Gibberellin A3	1.64586e+06	2.73424e+06	1.38172e+06	2.13259e+07	2.20735e+07	4.10993e+07
	meta_pos_957	Melatonin	2.49356e+07	3.95471e+07	2.88058e+07	1.52607e+07	1.4235e+07	2.03036e+07
	meta_pos_750	L-Tryptophan	5.53363e+09	1.79628e+09	4.01962e+08	1.12266e+10	3.2359e+09	1.54111e+09
	meta_pos_754	Indolelactic acid	2.0104e+07	2.34151e+07	2.32355e+07	3.47737e+07	3.19106e+07	3.3621e+07
	meta_pos_292	Tryptophanol	3.19485e+08	9.08861e+07	2.11e+07	6.76304e+08	1.7843e+08	7.96979e+07
	meta_pos_522	N-Methyltryptamine	1.47802e+07	5.67268e+06	9.76449e+06	6.68356e+06	6.4001e+06	1.31182e+07
	meta_pos_136	Indole	9.72212e+08	7.45148e+08	6.89815e+08	1.39406e+09	8.40297e+08	7.55297e+08
	meta_pos_865	5-Hydroxy-L-tryptophan	1.05904e+07	4.14655e+06	1.78873e+06	1.67123e+07	4.37064e+06	5.85136e+06
	meta_pos_547	Serotonin	6.91675e+06	5.83792e+06	5.43776e+06	4.12552e+06	3.80524e+06	4.27318e+06
	meta_neg_155	Indoleacetaldehyde	9.51325e+06	1.06937e+07	1.5923e+07	2.57536e+07	9.90188e+06	1.07718e+07
	meta_pos_647	4-Hydroxy-2-quinolinecarboxylic acid	7.94768e+06	9.42368e+06	6.99093e+06	3.93052e+06	9.32404e+06	1.07261e+07
	meta_neg_315	Indolepyruvate	1.0192e+07	1.38893e+07	1.22824e+07	4.71662e+06	1.40208e+07	1.84496e+07
	meta_pos_292	Tryptophanol	3.19485e+08	9.08861e+07	2.11e+07	6.76304e+08	1.7843e+08	7.96979e+07
	meta_pos_750	L-Tryptophan	5.53363e+09	1.79628e+09	4.01962e+08	1.12266e+10	3.2359e+09	1.54111e+09
	meta_pos_754	Indolelactic acid	2.0104e+07	2.34151e+07	2.32355e+07	3.47737e+07	3.19106e+07	3.3621e+07
	meta_pos_515	5-Hydroxyindoleacetic acid	1.08513e+07	1.28664e+07	9.11892e+06	9.50016e+06	4.96628e+06	1.88786e+06
	meta_pos_547	Serotonin	6.91675e+06	5.83792e+06	5.43776e+06	4.12552e+06	3.80524e+06	4.27318e+06
	meta_pos_473	Quinolinic acid	4.95526e+06	4.88882e+06	4.74864e+06	4.54252e+06	6.06394e+06	7.5522e+06
	meta_pos_375	3-Hydroxyanthranilic acid	4.36718e+07	3.79892e+07	3.59632e+07	5.23264e+07	4.40087e+07	6.09597e+07
	meta_pos_865	5-Hydroxy-L-tryptophan	1.05904e+07	4.14655e+06	1.78873e+06	1.67123e+07	4.37064e+06	5.85136e+06
	meta_neg_315	Indolepyruvate	1.0192e+07	1.38893e+07	1.22824e+07	4.71662e+06	1.40208e+07	1.84496e+07
	meta_pos_647	4-Hydroxy-2-quinolinecarboxylic acid	7.94768e+06	9.42368e+06	6.99093e+06	3.93052e+06	9.32404e+06	1.07261e+07
	meta_pos_696	IAA	1.39834e+07	1.33251e+07	1.42433e+07	1.32395e+07	1.29183e+07	1.61618e+07

## Sheet: Table S4
Table S4 Expression of PaWRKYs before and after exogenous GA3 treatment
ID	Name	CK6	CK9	CK12	E6	E9	E12
LOC110751328	PaWRKY1	9.30769	6.77835	6.38813	7.11512	5.89973	6.45838
LOC110753889	PaWRKY2	42.1172	15.1192	31.2882	125.244	7.6732	6.48702
LOC110767234	PaWRKY3	8.00546	4.67807	6.39589	12.7461	4.36165	3.59338
LOC110767257	PaWRKY4	66.7629	8.33933	9.63161	136.573	2.43773	2.81647
LOC110755553	PaWRKY5	29.2138	60.5655	57.1107	13.5556	54.3393	56.3688
LOC110758282	PaWRKY6	23.7963	13.89	15.103	17.3732	13.7851	16.1783
LOC110749956	PaWRKY7	18.8944	20.1913	17.7924	15.7788	18.6933	18.6365
LOC110767511	PaWRKY8	3.92227	2.2695	2.86049	5.58164	2.27402	2.54736
LOC110760420	PaWRKY9	3.64845	3.3283	3.28121	3.18509	4.36205	3.95881
LOC110756877	PaWRKY10	45.2358	40.12	38.9541	47.9049	42.674	58.0249
LOC110760359	PaWRKY11	0	0	0	0	0	0
LOC110755676	PaWRKY12	12.1974	7.22427	6.09769	24.2475	7.00357	7.40304
LOC110752494	PaWRKY13	18.3592	17.3669	17.1843	25.6007	9.34676	4.66614
LOC110768951	PaWRKY14	0.112189	0.28959	0.143467	0.206553	0.0970672	0.0128937
LOC110764429	PaWRKY15	0.0972357	0.362924	1.0865	0.111627	0.0618584	0
LOC110760656	PaWRKY16	20.6678	45.5346	21.787	91.2796	10.2492	4.72683
LOC110769338	PaWRKY17	7.59887	3.44487	10.244	5.68042	2.84658	4.95687
LOC110767143	PaWRKY18	0.171083	6.31237	1.53827	0.547473	1.17302	0.332438
LOC110756098	PaWRKY19	3.15525	1.98271	3.70444	2.97903	2.03965	0.721296
LOC110767577	PaWRKY20	0	0	0.0134467	0	0	0
LOC110751810	PaWRKY21	5.76628	13.3007	15.7541	28.6566	4.14855	1.45145
LOC110751738	PaWRKY22	1.76956	3.52525	0.762386	1.26333	1.22897	0.291529
LOC110766559	PaWRKY23	0.271111	0.983907	0.856277	0.339028	0.708355	0.62485
LOC110756733	PaWRKY24	0	0	0	0	0	0
LOC110751840	PaWRKY25	0	0	0	0.0203392	0	0
LOC110748572	PaWRKY26	0	0	0	0	0	0
LOC110764924	PaWRKY27	0.0310679	0.0288821	0	0.0171263	0	0.0820594
LOC110754876	PaWRKY28	0	0	0.238593	0	0.0724095	0.0131352
LOC110751361	PaWRKY29	48.4285	77.6558	90.7243	49.6526	94.6137	138.045
LOC110765346	PaWRKY30	0.978907	4.96878	3.56075	4.02436	3.58323	0.57137
LOC110762470	PaWRKY31	0.789922	8.03445	2.62749	2.08989	1.74354	0.334112
LOC110772429	PaWRKY32	0.0597408	0.0159287	0	0.195772	0.0382692	0.0558128
LOC110769738	PaWRKY33	0.742629	0.535458	0.201214	2.31807	0.318516	0.549039
LOC110750648	PaWRKY34	0	0	0	0	0	0
LOC110750649	PaWRKY35	0	0	0	0	0	0
LOC110764860	PaWRKY36	0	0	0.0224935	0	0.0100401	0
LOC110751302	PaWRKY37	0	0.00884278	0.0878901	0	0	0.0289776
LOC110771999	PaWRKY38	0.190467	0.0284649	0.0331272	0.941629	0.0138928	0
LOC110752057	PaWRKY39	0.0483138	0.49398	0.341912	0.0537408	0.144535	0.0734877
LOC110749399	PaWRKY40	35.0187	25.2745	18.6645	21.9862	31.3882	26.6166
LOC110763060	PaWRKY41	134.36	98.701	92.1693	151.649	83.8001	104.896
LOC110771979	PaWRKY42	5.24621	1.10668	0.667302	17.6985	0.464105	0.560019
LOC110764283	PaWRKY43	0.738368	1.74595	1.4121	0.180773	1.74285	1.26113
LOC110755743	PaWRKY44	0.198978	0.15451	0.289689	0.0647513	0.280236	0.299919
LOC110752464	PaWRKY45	0.00814409	0	0.010176	0.0401747	0	0.0205989
LOC110752839	PaWRKY46	0	0.107604	0.138141	0.0102363	0	0.0226329
LOC110745365	PaWRKY47	0	0	0	0	0	0
LOC110745366	PaWRKY48	2.25926	1.2576	0.902638	6.94937	0.273227	0.0379506
LOC110763398	PaWRKY49	133.176	20.6442	71.5837	164.612	7.27496	3.09206
LOC110762547	PaWRKY50	25.3942	65.2568	60.0739	69.6041	43.8304	11.4564
LOC110771978	PaWRKY51	0	0	0	0	0	0
LOC110768952	PaWRKY52	8.75311	7.57034	11.2073	60.1711	2.86108	1.07843
LOC110771993	PaWRKY53	0.0420379	0.112473	0	0.503809	0	0
LOC110762653	PaWRKY54	0.0290968	0	0	0.76218	0	0
LOC110763432	PaWRKY55	10.6898	8.71902	10.4093	17.503	8.44011	8.26561
LOC110774544	PaWRKY56	5.56829	14.6013	8.89631	23.2591	7.04068	4.34162
LOC110746394	PaWRKY57	27.7044	39.0569	24.7191	49.2307	25.3558	22.897
LOC110758321	PaWRKY58	88.2645	16.6525	17.7083	182.617	6.72898	3.79066

## Sheet: Table S5
Table S5 Summary information for 58 Pawrkys proteins in the STRING database
Group	Pa_Name	Pa_ID	At_Name	At_ID	Name	identity	bitscore	annotation
I	PaWRKY11	LOC110760359	AtWRKY75	AT5G13080.1		74.5	156.4	Arabidopsis thaliana wrky dna-binding protein 75; WRKY75 is one of several transcription factors induced during Pi deprivation. It is nuclear localized and regulated differentially during Pi starvation. RNAi mediated suppression of WRKY75 made the plants more susceptible to Pi stress as indicated by the higher accumulation of anthocyanin during Pi starvation
	PaWRKY14	LOC110768951	AtWRKY55	AT2G40740.1		40.5	151	WRKY transcription factor 55; Transcription factor. Interacts specifically with the W box (5'-(T)TGAC[CT]-3'), a frequently occurring elicitor- responsive cis-acting element (By similarity)
	PaWRKY19	LOC110756098	AtWRKY65	AT1G29280.1		57.7	191.8	Probable WRKY transcription factor 65; Transcription factor. Interacts specifically with the W box (5'-(T)TGAC[CT]-3'), a frequently occurring elicitor- responsive cis-acting element (By similarity)
	PaWRKY21	LOC110751810	AtWRKY46	AT2G46400.1		36.6	164.5	Probable WRKY transcription factor 46; Transcription factor involved in the regulation of osmotic stress responses and stomatal movement. Interacts specifically with the W box (5'-(T)TGAC[CT]-3'), a frequently occurring elicitor-responsive cis-acting element (By similarity)
	PaWRKY24	LOC110756733	AtWRKY43	AT2G46130.1		79.6	171.8	Probable WRKY transcription factor 43; Transcription factor. Interacts specifically with the W box (5'-(T)TGAC[CT]-3'), a frequently occurring elicitor- responsive cis-acting element (By similarity); Belongs to the WRKY group II-c family
	PaWRKY34	LOC110750648	AtWRKY12	AT2G44745.1		85.6	193.4	Probable WRKY transcription factor 12; Transcription factor. Interacts specifically with the W box (5'-(T)TGAC[CT]-3'), a frequently occurring elicitor- responsive cis-acting element (By similarity)
	PaWRKY35	LOC110750649	AtWRKY12	AT2G44745.1		85.6	193.4	Probable WRKY transcription factor 12; Transcription factor. Interacts specifically with the W box (5'-(T)TGAC[CT]-3'), a frequently occurring elicitor- responsive cis-acting element (By similarity)
	PaWRKY37	LOC110751302	AtWRKY72	AT5G15130.1		49.4	214.5	Arabidopsis thaliana wrky dna-binding protein 72; Probable WRKY transcription factor 72; Transcription factor. Interacts specifically with the W box (5'-(T)TGAC[CT]-3'), a frequently occurring elicitor- responsive cis-acting element (By similarity)
	PaWRKY44	LOC110755743	AtWRKY47	AT4G01720.1		42.4	184.9	Probable WRKY transcription factor 47; Transcription factor. Interacts specifically with the W box (5'-(T)TGAC[CT]-3'), a frequently occurring elicitor- responsive cis-acting element (By similarity)
	PaWRKY47	LOC110745365	AtWRKY51	AT5G64810.1		50	157.9	Probable WRKY transcription factor 51; Transcription factor. Interacts specifically with the W box (5'-(T)TGAC[CT]-3'), a frequently occurring elicitor- responsive cis-acting element (By similarity). Involved in defense responses. May act as positive regulator of salicylic acid (SA)- mediated signaling and negative regulator of jasmonic acid (JA)- mediated signaling; Belongs to the WRKY group II-…
II-a	PaWRKY41	LOC110763060	AtWRKY6	AT1G62300.1		46.7	359.8	WRKY family transcription factor; Transcription factor involved in the control of processes related to senescence and pathogen defense. Interacts specifically with the W box (5'- (T)TGAC[CT]-3'), a frequently occurring elicitor-responsive cis- acting element. Activates the transcription of the SIRK gene and represses its own expression and that of the WRKY42 genes. Modulates phosphate homeostasis…
	PaWRKY45	LOC110752464	AtWRKY72	AT5G15130.1		43.9	255.8	Arabidopsis thaliana wrky dna-binding protein 72; Probable WRKY transcription factor 72; Transcription factor. Interacts specifically with the W box (5'-(T)TGAC[CT]-3'), a frequently occurring elicitor- responsive cis-acting element (By similarity)
	PaWRKY46	LOC110752839	AtWRKY6	AT1G62300.1		44.2	290.4	WRKY family transcription factor; Transcription factor involved in the control of processes related to senescence and pathogen defense. Interacts specifically with the W box (5'- (T)TGAC[CT]-3'), a frequently occurring elicitor-responsive cis- acting element. Activates the transcription of the SIRK gene and represses its own expression and that of the WRKY42 genes. Modulates phosphate homeostasis…
II-b	PaWRKY5	LOC110755553	AtWRKY4	AT1G13960.1		52.1	419.9	Probable WRKY transcription factor 4; Transcription factor that binds specifically to the W box (5'-(T)TGAC[CT]-3'), a frequently occurring elicitor- responsive cis-acting element. Has a positive role in resistance to necrotrophic pathogens (e.g. Botrytis cinerea), but a negative effect on plant resistance to biotrophic pathogens (e.g. Pseudomonas syringae)
	PaWRKY22	LOC110751738	AtWRKY22	AT4G01250.1		39.7	209.1	WRKY family transcription factor; Transcription factor involved in the expression of defense genes in innate immune response of plants. Interacts specifically with the W box (5'-(T)TGAC[CT]-3'), a frequently occurring elicitor-responsive cis-acting element. Activates WRKY 29, SIRK and its own promoters; Belongs to the WRKY group II-e family
	PaWRKY25	LOC110751840	AtWRKY56	AT1G64000.1		75	168.3	Probable WRKY transcription factor 56; Transcription factor. Interacts specifically with the W box (5'-(T)TGAC[CT]-3'), a frequently occurring elicitor- responsive cis-acting element (By similarity)
	PaWRKY27	LOC110764924	AtWRKY14	AT1G30650.1		43.5	253.4	Probable WRKY transcription factor 14; Transcription factor. Interacts specifically with the W box (5'-(T)TGAC[CT]-3'), a frequently occurring elicitor- responsive cis-acting element (By similarity)
	PaWRKY28	LOC110754876	AtWRKY71	AT1G29860.1		52.7	162.2	Probable WRKY transcription factor 71; Transcription factor. Interacts specifically with the W box (5'-(T)TGAC[CT]-3'), a frequently occurring elicitor- responsive cis-acting element (By similarity)
	PaWRKY31	LOC110762470	AtWRKY29	AT4G23550.1		45.1	179.5	Probable WRKY transcription factor 29; Transcription factor involved in the expression of defense genes in innate immune response of plants. Interacts specifically with the W box (5'-(T)TGAC[CT]-3'), a frequently occurring elicitor-responsive cis-acting element. Activates WRKY 22, SIRK and its own promoters; Belongs to the WRKY group II-e family
	PaWRKY40	LOC110749399	AtWRKY35	AT2G34830.1		57.7	121.3	Probable WRKY transcription factor 35; Transcription factor. Interacts specifically with the W box (5'-(T)TGAC[CT]-3'), a frequently occurring elicitor- responsive cis-acting element (By similarity)
	PaWRKY42	LOC110771979	AtWRKY70	AT3G56400.1		37.6	117.1	Arabidopsis thaliana wrky dna-binding protein 70; Member of WRKY Transcription Factor; Group III. Function as activator of SA-dependent defense genes and a repressor of JA-regulated genes. WRKY70-controlled suppression of JA-signaling is partly executed by NPR1
II-c	PaWRKY8	LOC110767511	AtWRKY2	AT5G56270.1		45.7	490	Probable WRKY transcription factor 2; Transcription factor. Regulates WOX8 and WOX9 expression and basal cell division patterns during early embryogenesis. Interacts specifically with the W box (5'-(T)TGAC[CT]-3'), a frequently occurring elicitor-responsive cis-acting element. Required to repolarize the zygote from a transient symmetric state; Belongs to the WRKY group I family
	PaWRKY18	LOC110767143	AtWRKY53	AT4G23810.1		45.3	201.4	Probable WRKY transcription factor 53; Transcription factor. Interacts specifically with the W box (5'-(T)TGAC[CT]-3'), a frequently occurring elicitor- responsive cis-acting element. May regulate the early events of leaf senescence. Negatively regulates the expression of ESR/ESP
	PaWRKY20	LOC110767577	AtWRKY27	AT5G52830.1		69.5	176.4	Arabidopsis thaliana wrky dna-binding protein 27; Encodes a WRKY transcription factor WRKY27. Mutation in Arabidopsis WRKY27 results in delayed symptom development in response to the bacterial wilt pathogen Ralstonia solanacearum
	PaWRKY29	LOC110751361	AtWRKY57	AT1G69310.1		55.7	191.8	Probable WRKY transcription factor 57; Transcription factor. Interacts specifically with the W box (5'-(T)TGAC[CT]-3'), a frequently occurring elicitor- responsive cis-acting element (By similarity)
	PaWRKY30	LOC110765346	AtWRKY50	AT5G26170.1		53	145.2	Arabidopsis thaliana wrky dna-binding protein 50; Probable WRKY transcription factor 50; Transcription factor. Interacts specifically with the W box (5'-(T)TGAC[CT]-3'), a frequently occurring elicitor- responsive cis-acting element (By similarity)
	PaWRKY32	LOC110772429	AtWRKY13	AT4G39410.1		51.6	188.7	Arabidopsis thaliana wrky dna-binding protein 13; Probable WRKY transcription factor 13; Transcription factor. Interacts specifically with the W box (5'-(T)TGAC[CT]-3'), a frequently occurring elicitor- responsive cis-acting element (By similarity)
	PaWRKY33	LOC110769738	AtWRKY69	AT3G58710.1		56	219.2	Rabidopsis thaliana wrky dna-binding protein 69; Probable WRKY transcription factor 69; Transcription factor. Interacts specifically with the W box (5'-(T)TGAC[CT]-3'), a frequently occurring elicitor- responsive cis-acting element (By similarity)
	PaWRKY36	LOC110764860	AtWRKY9	AT1G68150.1		44.3	203.4	Probable WRKY transcription factor 9; Transcription factor. Interacts specifically with the W box (5'-(T)TGAC[CT]-3'), a frequently occurring elicitor- responsive cis-acting element (By similarity)
	PaWRKY38	LOC110771999	AtWRKY70	AT3G56400.1		36.5	107.1	Arabidopsis thaliana wrky dna-binding protein 70; Member of WRKY Transcription Factor; Group III. Function as activator of SA-dependent defense genes and a repressor of JA-regulated genes. WRKY70-controlled suppression of JA-signaling is partly executed by NPR1
	PaWRKY39	LOC110752057	AtWRKY61	AT1G18860.1		47.8	204.5	Probable WRKY transcription factor 61; Transcription factor. Interacts specifically with the W box (5'-(T)TGAC[CT]-3'), a frequently occurring elicitor- responsive cis-acting element (By similarity)
	PaWRKY48	LOC110745366	AtWRKY51	AT5G64810.1		50	157.9	Probable WRKY transcription factor 51; Transcription factor. Interacts specifically with the W box (5'-(T)TGAC[CT]-3'), a frequently occurring elicitor- responsive cis-acting element (By similarity). Involved in defense responses. May act as positive regulator of salicylic acid (SA)- mediated signaling and negative regulator of jasmonic acid (JA)- mediated signaling; Belongs to the WRKY group II-…
	PaWRKY49	LOC110763398	AtWRKY40	AT1G80840.1		49.4	251.1	Probable WRKY transcription factor 40; Pathogen-induced transcription factor. Binds W-box sequences in vitro. Forms protein complexes with itself and with WRKY40 and WRKY60. Coexpression with WRKY18 or WRKY60 made plants more susceptible to both P. syringae and B. cinerea. WRKY18, WRKY40, and WRKY60 have partially redundant roles in response to the hemibiotrophic bacterial pathogen Pseudomonas sy…
	PaWRKY50	LOC110762547	AtWRKY40	AT1G80840.1		46.8	214.9	Probable WRKY transcription factor 40; Pathogen-induced transcription factor. Binds W-box sequences in vitro. Forms protein complexes with itself and with WRKY40 and WRKY60. Coexpression with WRKY18 or WRKY60 made plants more susceptible to both P. syringae and B. cinerea. WRKY18, WRKY40, and WRKY60 have partially redundant roles in response to the hemibiotrophic bacterial pathogen Pseudomonas sy…
	PaWRKY51	LOC110771978	AtWRKY70	AT3G56400.1		37.7	100.5	Arabidopsis thaliana wrky dna-binding protein 70; Member of WRKY Transcription Factor; Group III. Function as activator of SA-dependent defense genes and a repressor of JA-regulated genes. WRKY70-controlled suppression of JA-signaling is partly executed by NPR1
	PaWRKY52	LOC110768952	AtWRKY70	AT3G56400.1		43.3	138.7	Arabidopsis thaliana wrky dna-binding protein 70; Member of WRKY Transcription Factor; Group III. Function as activator of SA-dependent defense genes and a repressor of JA-regulated genes. WRKY70-controlled suppression of JA-signaling is partly executed by NPR1
	PaWRKY53	LOC110771993	AtWRKY46	AT2G46400.1		39.1	79.7	Probable WRKY transcription factor 46; Transcription factor involved in the regulation of osmotic stress responses and stomatal movement. Interacts specifically with the W box (5'-(T)TGAC[CT]-3'), a frequently occurring elicitor-responsive cis-acting element (By similarity)
	PaWRKY55	LOC110763432	AtWRKY21	AT2G30590.1		64.6	353.6	Probable WRKY transcription factor 21; Transcription factor. Interacts specifically with the W box (5'-(T)TGAC[CT]-3'), a frequently occurring elicitor- responsive cis-acting element (By similarity)
II-d	PaWRKY2	LOC110753889	AtWRKY33	AT2G38470.1		54	323.2	Probable WRKY transcription factor 33; Transcription factor. Interacts specifically with the W box (5'-TTGAC[CT]-3'), a frequently occurring elicitor-responsive cis-acting element. Involved in defense responses. Required for resistance to the necrotrophic fungal pathogen B.cinerea. Regulates the antagonistic relationship between defense pathways mediating responses to the bacterial pathogen P. sy…
	PaWRKY54	LOC110762653	AtWRKY40	AT1G80840.1		41.9	125.6	Probable WRKY transcription factor 40; Pathogen-induced transcription factor. Binds W-box sequences in vitro. Forms protein complexes with itself and with WRKY40 and WRKY60. Coexpression with WRKY18 or WRKY60 made plants more susceptible to both P. syringae and B. cinerea. WRKY18, WRKY40, and WRKY60 have partially redundant roles in response to the hemibiotrophic bacterial pathogen Pseudomonas sy…
	PaWRKY56	LOC110774544	AtWRKY17	AT2G24570.1		61.1	321.2	Probable WRKY transcription factor 17; Transcription factor. Interacts specifically with the W box (5'-(T)TGAC[CT]-3'), a frequently occurring elicitor- responsive cis-acting element (By similarity)
	PaWRKY57	LOC110746394	AtWRKY7	AT4G24240.1		48.3	258.5	Probable WRKY transcription factor 7; Transcription factor. Interacts specifically with the W box (5'-(T)TGAC[CT]-3'), a frequently occurring elicitor- responsive cis-acting element (By similarity); Belongs to the WRKY group II-d family
	PaWRKY58	LOC110758321	AtWRKY11	AT4G31550.1		54.1	295.8	Probable WRKY transcription factor 11; Transcription factor. Interacts specifically with the W box (5'-(T)TGAC[CT]-3'), a frequently occurring elicitor- responsive cis-acting element (By similarity)
II-e	PaWRKY1	LOC110751328	AtWRKY4	AT1G13960.1		55	450.7	Probable WRKY transcription factor 4; Transcription factor that binds specifically to the W box (5'-(T)TGAC[CT]-3'), a frequently occurring elicitor- responsive cis-acting element. Has a positive role in resistance to necrotrophic pathogens (e.g. Botrytis cinerea), but a negative effect on plant resistance to biotrophic pathogens (e.g. Pseudomonas syringae)
	PaWRKY3	LOC110767234		AT2G37260.1	TTG2	42.9	280	Wrky family transcription factor family protein; Encodes a protein similar to WRKY transcription factors that is expressed in the seed integument and endosperm. Mutants are defective in proanthocyanidin synthesis and seed mucilate deposition. Seeds are yellow colored. Seed size is also affected; seeds are reduced in size but only when the mutant allele is transmitted through the female parent.Los…
	PaWRKY7	LOC110749956		AT2G04880.1	ZAP1	43.9	243.4	Zinc-dependent activator protein-1; Encodes WRKY1, a member of the WRKY transcription factors in plants involved in disease resistance, abiotic stress, senescence as well as in some developmental processes. WRKY1 is involved in the salicylic acid signaling pathway. The crystal structure of the WRKY1 C-terminal domain revealed a zinc-binding site and identified the DNA-binding residues of WRKY1
	PaWRKY16	LOC110760656	AtWRKY53	AT4G23810.1		48.4	186	Probable WRKY transcription factor 53; Transcription factor. Interacts specifically with the W box (5'-(T)TGAC[CT]-3'), a frequently occurring elicitor- responsive cis-acting element. May regulate the early events of leaf senescence. Negatively regulates the expression of ESR/ESP
	PaWRKY23	LOC110766559	AtWRKY28	AT4G18170.1		53	176.4	Probable WRKY transcription factor 28; Transcription factor. Interacts specifically with the W box (5'-(T)TGAC[CT]-3'), a frequently occurring elicitor- responsive cis-acting element (By similarity)
	PaWRKY43	LOC110764283	AtWRKY6	AT1G62300.1		47.5	353.6	WRKY family transcription factor; Transcription factor involved in the control of processes related to senescence and pathogen defense. Interacts specifically with the W box (5'- (T)TGAC[CT]-3'), a frequently occurring elicitor-responsive cis- acting element. Activates the transcription of the SIRK gene and represses its own expression and that of the WRKY42 genes. Modulates phosphate homeostasis…
III	PaWRKY4	LOC110767257	AtWRKY33	AT2G38470.1		60.5	341.7	Probable WRKY transcription factor 33; Transcription factor. Interacts specifically with the W box (5'-TTGAC[CT]-3'), a frequently occurring elicitor-responsive cis-acting element. Involved in defense responses. Required for resistance to the necrotrophic fungal pathogen B.cinerea. Regulates the antagonistic relationship between defense pathways mediating responses to the bacterial pathogen P. sy…
	PaWRKY6	LOC110758282	AtWRKY20	AT4G26640.2		53.5	511.1	WRKY family transcription factor family protein; Transcription factor. Interacts specifically with the W box (5'-(T)TGAC[CT]-3'), a frequently occurring elicitor- responsive cis-acting element (By similarity)
	PaWRKY9	LOC110760420	AtWRKY2	AT5G56270.1		40.8	264.2	Probable WRKY transcription factor 2; Transcription factor. Regulates WOX8 and WOX9 expression and basal cell division patterns during early embryogenesis. Interacts specifically with the W box (5'-(T)TGAC[CT]-3'), a frequently occurring elicitor-responsive cis-acting element. Required to repolarize the zygote from a transient symmetric state; Belongs to the WRKY group I family
	PaWRKY10	LOC110756877	AtWRKY32	AT4G30935.1		59.3	351.7	Probable WRKY transcription factor 32; Transcription factor. Interacts specifically with the W box (5'-(T)TGAC[CT]-3'), a frequently occurring elicitor- responsive cis-acting element (By similarity)
	PaWRKY12	LOC110755676	AtWRKY68	AT3G62340.1		49.7	176.4	Probable WRKY transcription factor 68; Transcription factor. Interacts specifically with the W box (5'-(T)TGAC[CT]-3'), a frequently occurring elicitor- responsive cis-acting element (By similarity)
	PaWRKY13	LOC110752494	AtWRKY48	AT5G49520.1		53.5	173.7	Arabidopsis thaliana wrky dna-binding protein 48; Encodes WRKY48, a member of the WRKY Transcription Factor. WRKY48 is a stress- and pathogen-induced transcriptional activator that represses plant basal defense
	PaWRKY15	LOC110764429	AtWRKY75	AT5G13080.1		77.4	176	Arabidopsis thaliana wrky dna-binding protein 75; WRKY75 is one of several transcription factors induced during Pi deprivation. It is nuclear localized and regulated differentially during Pi starvation. RNAi mediated suppression of WRKY75 made the plants more susceptible to Pi stress as indicated by the higher accumulation of anthocyanin during Pi starvation
	PaWRKY17	LOC110769338	AtWRKY75	AT5G13080.1		69.1	179.1	Arabidopsis thaliana wrky dna-binding protein 75; WRKY75 is one of several transcription factors induced during Pi deprivation. It is nuclear localized and regulated differentially during Pi starvation. RNAi mediated suppression of WRKY75 made the plants more susceptible to Pi stress as indicated by the higher accumulation of anthocyanin during Pi starvation
	PaWRKY26	LOC110748572	AtWRKY12	AT2G44745.1		88.7	189.9	Probable WRKY transcription factor 12; Transcription factor. Interacts specifically with the W box (5'-(T)TGAC[CT]-3'), a frequently occurring elicitor- responsive cis-acting element (By similarity)

## Sheet: Table S6
Table S6 Supplementary Table Summary information on proteins that may interact with PaWRKYs
Node	Name	Annotation	Domain_summary_url	Other_names_and_aliases
ACS6	AT4G11280.1	1-aminocyclopropane-1-carboxylic acid (acc) synthase 6; 1-aminocyclopropane-1-carboxylate synthase (ACS) enzymes catalyze the conversion of S-adenosyl-L-methionine (SAM) into 1- aminocyclopropane-1-carboxylate (ACC), a direct precursor of ethylene. Involved in bacterial flagellin-induced ethylene production; Belongs to the class-I pyridoxal-phosphate-dependent aminotransferase family	https://smart.embl.de/smart/DDvec.cgi?smart=495:Pfam_Aminotran_1_2(51|432)+	1-aminocyclopropane-1-carboxylate synthase 6,1A16_ARATH,4.4.1.14,826730,AAC32251.1,AAC63850.1,AAK27237.1,AAL16124.1,AAN18056.1,ACC synthase 6,ACC6,ACS6,AEE82992.1,AF361097,AF428292,AT4G11280,AT4G11280-TAIR-G,AT4G11280.1,ATACS6,At.3654,At4g11280,BT000487,CAB51412.1,CAB81229.1,EC 4.4.1.14,F8L21.70,F8L21_70,NM_117199,NM_117199.1,NM_117199.2,NP_192867,NP_192867.1,O82719,Q9SAR0,Q9SUT3,U73786,U79524,UP…
AtATG18a	AT3G62770.1	Transducin/WD40 repeat-like superfamily protein; The PI(3,5)P2 regulatory complex regulates both the synthesis and turnover of phosphatidylinositol 3,5-bisphosphate (PtdIns(3,5)P2). Required for autophagy by autophagosome formation during nutrient deprivation, senescence and under abiotic stresses, including oxidative, high salt and osmotic stress conditions. Cooperates with jasmonate- and WRKY33…	https://smart.embl.de/smart/DDvec.cgi?smart=425:WD40(155|190)+WD40(237|277)+WD40(280|321)+	825452,AAK62600.1,AAL15394.1,AEE80389.1,AEE80390.1,AL162651,AT18A_ARATH,AT3G62770,AT3G62770-TAIR-G,AT3G62770.1,AT3G62770.3,ATG18A,ATG18a,AY039545,AY059169,At.4833,At3g62770,AtATG18a,Autophagy 18a,Autophagy-related protein 18a,CAB83127.1,F26K9_200,F4IZI7_ARATH,NM_001035841,NM_001035841.4,NM_116142,NM_116142.5,NM_116142.6,NP_001030918,NP_001030918.4,NP_567132,NP_567132.4,PEROXISOME UNUSUAL POSITION…
GUN5	AT5G13630.1	Magnesium-chelatase subunit chlh, chloroplast, putative / mg-protoporphyrin ix chelatase, putative (chlh); Magnesium-chelatase subunit ChlH, chloroplastic; Multifunctional protein involved in chlorophyll synthesis, plastid-to-nucleus retrograde signaling and abscisic acid (ABA) perception. In chlorophyll synthesis, catalyzes the insertion of magnesium ion into protoporphyrin IX to yield Mg- proto…	https://smart.embl.de/smart/DDvec.cgi?smart=1381:Pfam_DUF3479(79|240)+Pfam_CobN-Mg_chel(243|1362)+	5EWU,6.6.1.1,831207,A8MR05_ARATH,AAL47483.1,AAL79577.1,AAN73308.1,ABA-BINDING PROTEIN,ABA-binding protein,ABAR,AED91919.1,AED91920.1,AK317718,AK317719,AT5G13630,AT5G13630-TAIR-G,AT5G13630.1,AT5G13630.2,AY070133,AY078971,At.23621,At5g13630,B9DI09,B9DI10,BAB08689.1,BAH20376.1,BAH20377.1,BT002311,CAA92802.1,CCH,CCH1,CHLH,CHLH_ARATH,CONDITIONAL CHLORINA,EC 6.6.1.1,GENOMES UNCOUPLED 5,GUN5,H SUBUNIT O…
MKS1	AT3G18690.1	MAP kinase substrate 1; Encodes a nuclear-localized member of a plant specific gene family involved in mediating responses to pathogens. Interacts with WRKY transcriptional regulators	https://smart.embl.de/smart/DDvec.cgi?smart=222:Pfam_VQ(70|97)+	821400,AAM60914.1,ABD43001.1,AEE76132.1,AK228753,AT3G18690,AT3G18690-TAIR-G,AT3G18690.1,AY084330,At.69640,At3g18690,AtVQ21,BAB01795.1,BAF00653.1,BT024603,MAP kinase substrate 1,MKS1,MKS1_ARATH,MVE11.5,NM_112755,NM_112755.2,NP_566616,NP_566616.1,Protein MAP kinase 4 substrate 1,Protein MKS1,Q0WQE6_ARATH,Q8LGD5,Q9LSA8,UPI00000A2BDD,VQ motif-containing protein 21,VQ21,ath:AT3G18690
MPK3	AT3G45640.1	Mitogen-activated protein kinase 3; Involved in oxidative stress-mediated signaling cascade (such as ozone). Involved in the innate immune MAP kinase signaling cascade (MEKK1, MKK4/MKK5 and MPK3/MPK6) downstream of bacterial flagellin receptor FLS2. May be involved in hypersensitive response (HR)-mediated signaling cascade by modulating LIP5 phosphorylation and subsequent multivesicular bodies (M…	https://smart.embl.de/smart/DDvec.cgi?smart=370:S_TKc(38|324)+	2.7.11.24,823706,AAK62406.1,AAN15326.1,AEE78054.1,AF386961,AK226663,AT3G45640,AT3G45640-TAIR-G,AT3G45640.1,ATMAPK3,ATMPK3,At3g45640,AtMPK3,BAA04866.1,BAE98771.1,BT000007,CAB75493.1,D21839,EC 2.7.11.24,F9K21.220,MAP kinase 3,MPK3,MPK3_ARATH,Mitogen-activated protein kinase 3,Mitogen-activated protein kinase 3 ,NM_114433,NM_114433.2,NM_114433.3,NP_190150,NP_190150.1,Q0WVS7_ARATH,Q39023,Q9M1E3,T6D9.…
MPK4	AT4G01370.1	Mitogen-activated protein kinase 4; The ANPs-MKK6-MPK4 module is involved in the regulation of plant cytokinesis during meiosis and mitosis. Essential to promote the progression of cytokinesis and for cellularization (formation of the cell plate) during male-specific meiotic. Involved in cortical microtubules organization and stabilization by regulating the phosphorylation state of microtubule-as…	https://smart.embl.de/smart/DDvec.cgi?smart=376:S_TKc(43|329)+	2.7.11.24,828151,AAB61033.1,AAK25941.1,AAK64089.1,AAM66070.1,AAZ20637.1,ABR46145.1,ABR46146.1,ABR46147.1,ABR46148.1,ABR46149.1,ABR46150.1,ABR46151.1,ABR46152.1,ABR46153.1,ABR46154.1,ABR46155.1,ABR46156.1,ABR46157.1,ABR46158.1,ABR46159.1,ABR46160.1,ABR46161.1,ABR46162.1,ABR46163.1,ABR46164.1,AEE82016.1,AF360231,AT4G01370,AT4G01370-TAIR-G,AT4G01370.1,ATMPK4,AY040031,AY088537,At.19915,At4g01370,AtMP…
NPR1	AT1G64280.1	Arabidopsis nonexpresser of pr genes 1; Regulatory protein (NPR1); May act as a substrate-specific adapter of an E3 ubiquitin-protein ligase complex (CUL3-RBX1-BTB) which mediates the ubiquitination and subsequent proteasomal degradation of target proteins (By similarity). Key positive regulator of the SA- dependent signaling pathway that negatively regulates JA-dependent signaling pathway. Media…	https://smart.embl.de/smart/DDvec.cgi?smart=593:BTB(65|194)+ANK(265|295)+ANK(328|357)+Pfam_NPR1_like_C(370|575)+	842733,AAB58262.1,AAC49611.1,AAG51705.1,AAK91469.1,AAM16253.1,AAM65726.1,ABR46012.1,ABR46013.1,ABR46014.1,ABR46015.1,ABR46016.1,ABR46017.1,ABR46018.1,ABR46019.1,ABR46020.1,ABR46021.1,ABR46022.1,ABR46023.1,ABR46024.1,ABR46025.1,ABR46026.1,ABR46027.1,ABR46028.1,ABR46029.1,ABR46030.1,ABR46031.1,ABY88296.1,ABY88297.1,ABY88298.1,ABY88299.1,ABY88300.1,ABY88301.1,ABY88302.1,ABY88303.1,ABY88304.1,ABY8830…
SIB1	AT3G56710.1	Sigma factor binding protein 1, chloroplastic; Contributes to plant defense. May regulate chloroplast metabolism upon infection with pathogens such as Pseudomonas syringae. Functions as activator of WRKY33 in plant defense against necrotrophic pathogens by stimulating the DNA-binding activity of WRKY33	https://smart.embl.de/smart/DDvec.cgi?smart=151:Pfam_VQ(45|72)+	824838,AAF34713.1,AAK68771.1,AAO00967.1,AEE79554.1,AF224762,AT3G56710,AT3G56710-TAIR-G,AT3G56710.1,AY042831,At.9832,At3g56710,AtVQ23,AtsibI,BT002607,CAC00734.1,NM_001339806.1,NM_115530,NM_115530.1,NM_115530.2,NP_001325423,NP_001325423.1,NP_191230,NP_191230.1,Q9LDH1,SIB1,SIB1_ARATH,SigA binding protein,Sigma factor binding protein 1,Sigma factor binding protein 1, chloroplastic,Sigma factor bindin…
SIB2	AT2G41180.1	Sigma factor binding protein 2, chloroplastic; Functions as activator of WRKY33 in plant defense against necrotrophic pathogens by stimulating the DNA-binding activity of WRKY33	https://smart.embl.de/smart/DDvec.cgi?smart=141:Pfam_VQ(42|69)+	818717,AAD11994.1,AAL15317.1,AAM20636.1,AAN15610.1,AEC09941.1,AT2G41180,AT2G41180-TAIR-G,AT2G41180.1,AY057686,AY099785,At.12552,At2g41180,AtVQ16,BT000291,NM_129683,NM_129683.2,NP_030663,NP_030663.1,O80669,SIB2,SIB2_ARATH,Sigma factor binding protein 2,Sigma factor binding protein 2, chloroplastic,Sigma factor binding protein II,T3K9.5,T3K9_5,UPI00000AC47F,VQ motif-containing protein,VQ motif-cont…
STZ	AT1G27730.1	Related to Cys2/His2-type zinc-finger proteins found in higher plants. Compensated for a subset of calcineurin deficiency in yeast. Salt tolerance produced by ZAT10 appeared to be partially dependent on ENA1/PMR2, a P-type ATPase required for Li+ and Na+ efflux in yeast. The protein is localized to the nucleus, acts as a transcriptional repressor and is responsive to chitin oligomers. Also involv…	https://smart.embl.de/smart/DDvec.cgi?smart=227:ZnF_C2H2(80|102)+ZnF_C2H2(136|158)+	839666,AAF24959.1,AAG10142.1,AAK59503.1,AAL34180.1,AEE30870.1,AF250336,AT1G27730,AT1G27730-TAIR-G,AT1G27730.1,AY034998,AY063006,At.24624,At1g27730,CAA64820.1,CAA67228.1,CAA67229.1,NM_102538,NM_102538.2,NM_102538.3,NP_174094,NP_174094.1,Q42423,Q96289,Q9SFY6,STZ,Salt tolerance zinc finger,Salt-tolerance zinc finger,T22C5.18,T22C5_18,UPI00000529FB,X95573,X98670,X98671,ZAT10,ZAT10_ARATH,Zinc finger p…
TTG2	AT2G37260.1	Wrky family transcription factor family protein; Encodes a protein similar to WRKY transcription factors that is expressed in the seed integument and endosperm. Mutants are defective in proanthocyanidin synthesis and seed mucilate deposition. Seeds are yellow colored. Seed size is also affected; seeds are reduced in size but only when the mutant allele is transmitted through the female parent.Los…	https://smart.embl.de/smart/DDvec.cgi?smart=429:WRKY(164|222)+WRKY(348|407)+	818303,A7BI37_ARATH,A8MRJ2_ARATH,AAC98047.1,AAK96200.1,AAM61951.1,AB289607,AB493579,AC005896,AEC09373.1,AEC09374.1,AF404862,AF516172,AT2G37260,AT2G37260-TAIR-G,AT2G37260.1,AT2G37260.2,ATWRKY44,At.26513,At2g37260,BAF74397.1,BAH30417.1,C0SV76_ARATH,DR. STRANGELOVE 1,DSL1,F3G5.5,F3G5_5,NM_001084546,NM_001084546.1,NM_001336644.1,NM_129282,NM_129282.3,NM_129282.4,NP_001078015,NP_001078015.1,NP_0013235…
ZAP1	AT2G04880.1	Zinc-dependent activator protein-1; Encodes WRKY1, a member of the WRKY transcription factors in plants involved in disease resistance, abiotic stress, senescence as well as in some developmental processes. WRKY1 is involved in the salicylic acid signaling pathway. The crystal structure of the WRKY1 C-terminal domain revealed a zinc-binding site and identified the DNA-binding residues of WRKY1	https://smart.embl.de/smart/DDvec.cgi?smart=487:WRKY(110|168)+WRKY(306|365)+	2AYD,815035,AAD25579.1,AAL35282.1,AAL35283.1,AAM15341.1,AB493546,ABJ17102.1,AEC05880.1,AEC05881.1,AF442389,AF442390,AK226325,AT2G04880,AT2G04880-TAIR-G,AT2G04880.1,AT2G04880.2,ATWRKY1,At.71110,At2g04880,BAE98477.1,BAH30384.1,BT029167,C0SV43_ARATH,CAA63554.1,F1O13.1,F1O13_1,F28I8.34,NM_126520,NM_126520.4,NM_179605,NM_179605.2,NM_179605.3,NP_178565,NP_178565.1,NP_849936,NP_849936.1,Q058Q1,Q0WWM1_AR…

## Sheet: Table S7
Table S7 About DEM of sugar, acid, flavonoids in sweet cherry fruit after exogenous GA3 treatment
	metaID	name	CK1.1	CK1.2	CK1.3	CK1.4	CK1.5	CK1.6	CK2.1	CK2.2	CK2.3	CK2.4	CK2.5	CK2.6	CK3.1	CK3.2	CK3.3	CK3.4	CK3.5	CK3.6	E1.1	E1.2	E1.3	E1.4	E1.5	E1.6	E2.1	E2.2	E2.3	E2.4	E2.5	E2.6	E3.1	E3.2	E3.3	E3.4	E3.5	E3.6
Sugar and acid	meta_pos_1168	Salicin	1.8463e+07	1.48269e+07	1.73709e+07	1.62915e+07	1.91386e+07	1.79529e+07	2.5908e+06	9.0933e+06	9.66945e+06	2.31548e+06	9.68945e+06	6.72173e+06	9.07968e+06	2.64655e+06	8.0602e+06	8.67179e+06	1.94477e+06	2.22429e+06	1.60053e+06	1.03876e+07	1.69034e+06	2.25744e+06	8.3259e+06	1.83688e+06	9.77347e+06	1.55504e+07	1.51657e+07	1.66572e+07	1.76147e+07	1.3798e+07	2.12472e+07	2.06872e+07	5.3868e+06	2.00898e+07	2.47009e+07	1.93213e+07
	meta_pos_1127	D-Glucose 1-phosphate	4.39104e+08	5.37081e+08	4.95465e+08	4.786e+08	4.57392e+08	4.07233e+08	4.59322e+08	5.38967e+08	4.78532e+08	4.88887e+08	4.36286e+08	4.59297e+08	5.36953e+08	5.04724e+08	5.5677e+08	4.91505e+08	5.94553e+08	5.36494e+08	6.62312e+08	6.84243e+08	7.1855e+08	6.92042e+08	6.93915e+08	7.1144e+08	6.04256e+08	5.86663e+08	5.21816e+08	6.70748e+08	6.37632e+08	5.65554e+08	7.13494e+08	5.78341e+08	5.48265e+08	5.88479e+08	6.33053e+08	5.53439e+08
	meta_pos_26	(S)-Lactate	1.86939e+07	1.5245e+07	1.67766e+07	1.73578e+07	4.07126e+06	1.64862e+07	2.99194e+06	2.66442e+06	7.70093e+06	9.89965e+06	3.49874e+06	3.57441e+06	1.26034e+07	4.95868e+06	1.30823e+07	2.85973e+06	3.39001e+06	1.40511e+07	3.0474e+06	2.54048e+06	2.67191e+06	2.82492e+06	3.30391e+06	2.37232e+06	1.16237e+07	9.48587e+06	1.05281e+07	2.87853e+06	2.92045e+06	9.45119e+06	2.73811e+07	1.50949e+07	1.29128e+07	1.4508e+07	1.73435e+07	1.87453e+07
	meta_pos_1190	Arbutin	967531	821824	1.04013e+06	840900	974069	1.04547e+06	667158	775219	2.63712e+06	567759	704790	1.98663e+06	3.36397e+06	2.57899e+06	1.64422e+06	554365	693618	3.32158e+06	4.72396e+06	4.54381e+06	1.01645e+06	3.22421e+06	5.61797e+06	963685	4.64669e+06	4.12032e+06	2.28804e+06	938758	3.82839e+06	4.72912e+06	770659	6.10673e+06	4.10528e+06	4.31375e+06	3.78346e+06	5.0912e+06
	meta_pos_362	D-Glyceraldehyde 3-phosphate	6.61522e+07	2.72127e+07	1.25063e+08	3.87791e+07	3.933e+07	2.85442e+07	4.46934e+07	3.55221e+07	4.87673e+07	9.50526e+06	2.63144e+07	7.95661e+06	4.33351e+07	4.3238e+07	5.57811e+07	8.50437e+06	7.61049e+06	2.41251e+07	9.19653e+06	9.62345e+06	7.89763e+06	7.46801e+06	7.21918e+06	6.77256e+06	8.99687e+06	3.01342e+07	2.82466e+07	6.86349e+07	7.10998e+06	6.05314e+06	9.08115e+07	7.52872e+07	7.60519e+06	3.98414e+07	7.45007e+06	7.22431e+06
	meta_neg_248	(2R)-2-Hydroxy-3-(phosphonatooxy)propanoate	1.19469e+07	3.27019e+07	5.73914e+07	1.05234e+07	5.11068e+07	4.88256e+07	2.77382e+07	2.78224e+07	7.18028e+07	1.26354e+08	3.29739e+07	1.25608e+08	1.26728e+08	1.32726e+08	2.39192e+07	8.04503e+07	1.24268e+08	1.66196e+08	4.35061e+07	3.60875e+07	1.82795e+08	1.92434e+08	1.17625e+08	2.14718e+08	2.18618e+08	3.83334e+07	3.3915e+08	2.10866e+08	2.68262e+08	2.4759e+08	1.39064e+08	3.2998e+08	1.34387e+08	1.28579e+08	1.29827e+08	3.36781e+07
	meta_neg_47	Succinic acid	8.45558e+09	8.19359e+09	7.69579e+09	8.41502e+09	8.16826e+09	8.31684e+09	7.17275e+09	7.18333e+09	7.03886e+09	7.15395e+09	7.1883e+09	7.15741e+09	6.60962e+09	7.70177e+09	6.20479e+09	6.74883e+09	6.24784e+09	6.67309e+09	1.02023e+10	1.08803e+10	9.80798e+09	1.0011e+10	1.06726e+10	9.7178e+09	5.35639e+09	5.56371e+09	5.30995e+09	5.16689e+09	5.02783e+09	5.2595e+09	5.15388e+09	5.017e+09	5.19464e+09	5.19979e+09	5.0991e+09	5.39889e+09
	meta_neg_265	Citric acid	3.38204e+08	1.51598e+08	2.50668e+08	2.7439e+08	2.79576e+08	3.48315e+08	4.0255e+08	7.22831e+08	1.57568e+08	6.70335e+08	7.00703e+08	6.90344e+08	6.77202e+08	6.18484e+08	6.86919e+08	8.60581e+08	3.44525e+08	6.50511e+08	6.84287e+08	3.59886e+08	2.70109e+08	2.84852e+08	5.51378e+08	6.1798e+08	5.98167e+08	5.79608e+08	1.46697e+08	5.83503e+08	6.70498e+08	6.67613e+08	2.04367e+08	5.23076e+08	1.58858e+08	3.11087e+08	5.53433e+08	5.39395e+08
	meta_pos_1497	D-Maltose	1.06566e+07	2.3868e+06	2.30357e+06	2.44326e+06	3.01778e+06	8.40256e+06	2.07222e+06	4.42735e+06	4.58197e+06	5.93405e+06	7.5039e+06	4.63243e+06	7.70133e+06	6.80226e+06	7.09777e+06	9.2552e+06	7.97104e+06	2.69125e+06	1.47021e+07	1.84084e+07	1.60827e+07	1.64725e+07	2.00131e+07	1.84387e+07	1.45741e+07	1.27106e+07	1.36456e+07	1.42703e+07	1.36308e+07	1.1348e+07	8.93397e+06	1.3488e+07	1.06794e+07	3.16088e+06	9.24828e+06	1.0202e+07
	meta_pos_1498	Trehalose	9.22708e+08	8.39638e+08	8.0053e+08	8.63709e+08	5.68635e+08	7.36201e+08	9.04191e+08	1.24668e+09	1.0091e+09	9.85639e+08	1.01905e+09	8.07957e+08	9.90546e+08	9.65977e+08	9.54437e+08	8.33861e+08	1.06757e+09	9.39213e+08	5.86114e+08	5.0815e+08	5.45313e+08	4.65933e+08	5.47137e+08	4.15346e+08	6.4166e+08	7.33426e+08	7.82121e+08	6.01544e+08	6.83222e+08	5.90558e+08	8.63501e+08	7.01195e+08	8.20351e+08	7.37423e+08	6.23747e+08	7.15251e+08
	meta_pos_1721	Trehalose 6-phosphate	1.139e+08	1.06488e+08	1.01698e+08	1.02407e+08	8.59795e+07	9.59531e+07	1.26362e+08	1.12186e+08	3.21162e+07	3.69608e+07	3.25467e+07	1.04308e+08	1.17754e+08	1.02279e+08	1.14223e+08	8.76649e+07	1.61564e+08	1.12948e+08	1.21636e+08	4.40446e+07	4.68124e+07	4.64659e+07	4.48108e+07	4.36172e+07	1.3307e+08	1.09655e+08	1.34995e+08	1.26229e+08	1.56821e+08	1.34426e+08	1.36871e+08	1.46606e+08	1.243e+08	1.65163e+08	1.2992e+08	1.48791e+08
	meta_pos_1425	Sucrose	2.32105e+07	1.95794e+07	1.91776e+07	1.69524e+07	1.8255e+07	1.43038e+07	3.15304e+07	2.83112e+07	3.03026e+07	2.11587e+07	2.90795e+07	2.14121e+07	2.13187e+07	3.91486e+07	2.17765e+07	2.25847e+07	3.35274e+07	2.5454e+07	1.3661e+07	3.68163e+06	1.10868e+07	1.56328e+07	1.13601e+07	1.02249e+07	2.17774e+07	2.57263e+07	3.17481e+07	2.56885e+07	2.26311e+07	2.39109e+07	2.70483e+07	4.27841e+07	5.22471e+07	2.8976e+07	5.75231e+07	3.0123e+07
	meta_pos_1133	Mannitol 1-phosphate	5.69849e+06	2.46876e+07	2.5796e+07	2.77371e+07	6.31917e+06	4.85012e+06	2.75881e+07	9.73957e+06	2.77397e+07	2.88064e+07	2.30506e+07	2.68828e+07	3.07395e+07	2.55733e+07	3.02161e+07	2.94812e+07	3.58519e+07	3.37646e+07	4.50358e+07	4.37403e+07	4.14711e+07	3.53746e+07	3.77303e+07	4.1342e+07	3.63185e+07	3.06095e+07	2.9662e+07	4.08793e+07	3.67565e+07	3.10032e+07	3.72504e+07	3.00432e+07	1.51961e+07	3.24742e+07	3.57997e+07	3.26113e+07
	meta_pos_321	6-Deoxy-L-galactose	9.81603e+07	1.72344e+07	1.08591e+08	1.23538e+08	1.7365e+07	1.86303e+07	1.00459e+08	9.21054e+07	7.95143e+07	7.91348e+07	9.69719e+07	9.35423e+07	8.13125e+07	9.13904e+07	8.33725e+07	1.44464e+07	1.73896e+07	1.51008e+08	1.32842e+07	1.26013e+07	1.02663e+07	1.35519e+07	1.05264e+07	9.55846e+06	1.18699e+08	8.69228e+07	1.01834e+08	1.2836e+08	1.2878e+08	1.14006e+08	1.94205e+08	2.7733e+08	2.96442e+08	2.04816e+08	6.45281e+08	6.44143e+08
	meta_neg_970	Uridine diphosphate glucose	4.13153e+06	4.64783e+06	1.20932e+07	1.10561e+07	3.31939e+07	4.29082e+06	5.59751e+06	5.79835e+06	1.24761e+07	3.22248e+07	5.61327e+06	1.62973e+07	6.50366e+06	3.99289e+07	6.41584e+06	2.36586e+07	2.4685e+07	6.11978e+06	5.62514e+06	4.2724e+06	1.20918e+07	4.79698e+06	3.79522e+06	1.97577e+07	3.72552e+07	7.03177e+07	1.80754e+07	3.57337e+07	3.01177e+07	7.56282e+06	3.90559e+07	2.34963e+07	2.88723e+07	5.72519e+07	3.56508e+07	3.34406e+07
Flavonoids	meta_neg_621	p-Coumaroyl quinic acid	3.26715e+08	3.59162e+08	3.5169e+08	3.39638e+08	3.56779e+08	3.49204e+08	2.68112e+08	2.491e+08	2.70739e+08	2.72705e+08	2.79165e+08	2.76361e+08	2.63795e+08	3.38263e+08	2.624e+08	2.69338e+08	2.73802e+08	2.7302e+08	5.69674e+08	5.11444e+08	4.36429e+08	4.63295e+08	4.53494e+08	4.36509e+08	3.52916e+08	3.68563e+08	3.33682e+08	3.07653e+08	3.49034e+08	3.44223e+08	3.12707e+08	3.23102e+08	3.25426e+08	3.1909e+08	3.112e+08	3.32734e+08
	meta_pos_667	Scopoletin	1.37122e+07	1.34678e+07	1.58593e+07	1.33789e+07	1.56237e+07	1.35608e+07	1.44115e+07	1.39117e+07	1.84044e+07	1.48196e+07	1.37348e+07	1.52426e+07	2.83509e+07	1.49186e+07	1.12743e+07	1.53336e+07	1.39594e+07	1.59252e+07	2.32274e+07	2.31018e+07	1.97122e+07	2.29173e+07	2.35676e+07	2.19258e+07	2.44919e+07	2.07024e+07	2.02828e+07	2.00865e+07	1.9029e+07	2.15077e+07	4.2084e+07	2.35493e+07	2.3439e+07	2.52594e+07	2.51365e+07	2.69655e+07
	meta_neg_582	Dattelic acid	1.50257e+08	1.95559e+08	1.97026e+08	1.9868e+08	1.61438e+08	1.88281e+08	4.43839e+07	1.26621e+07	1.2595e+07	4.18009e+07	5.09142e+07	4.70963e+07	7.24634e+06	8.66668e+06	2.75788e+07	2.98347e+07	8.46585e+06	2.85242e+07	8.8685e+06	9.82726e+06	9.17393e+06	1.01943e+07	8.9006e+06	8.4898e+06	1.02853e+08	9.61851e+07	9.43031e+07	1.00149e+08	2.72639e+07	8.82468e+07	1.27384e+08	3.29679e+07	1.06082e+08	1.09344e+08	1.01385e+08	1.02893e+08
	meta_pos_458	L-Phenylalanine	2.29627e+10	2.37086e+10	2.45327e+10	2.3913e+10	2.31153e+10	2.39875e+10	1.81962e+09	1.8664e+09	1.80327e+09	1.96743e+09	1.94138e+09	2.08136e+09	1.0504e+09	1.37071e+09	1.08708e+09	9.81758e+08	1.02223e+09	1.09226e+09	1.7133e+10	1.96559e+10	1.6686e+10	1.80861e+10	1.84244e+10	1.68291e+10	8.87763e+08	9.10935e+08	9.04938e+08	8.60932e+08	8.09044e+08	8.51172e+08	8.50099e+08	9.01147e+08	8.6559e+08	9.29507e+08	1.00684e+09	9.05388e+08
	meta_pos_232	Chavicol	4.11651e+07	3.86929e+07	4.08729e+07	4.03717e+07	3.97384e+07	3.71145e+07	3.72812e+07	3.39538e+07	3.75232e+07	3.474e+07	3.47253e+07	3.68033e+07	3.61183e+07	4.29612e+07	3.22605e+07	3.31504e+07	3.3365e+07	3.40713e+07	2.66321e+07	3.47715e+07	2.59649e+07	2.6912e+07	2.79429e+07	2.4486e+07	7.31863e+07	6.58748e+07	7.12183e+07	6.91224e+07	7.08022e+07	6.40027e+07	1.06706e+08	1.15332e+08	1.02406e+08	1.07249e+08	1.06727e+08	1.04266e+08
	meta_pos_332	trans-Cinnamate	1.89473e+07	1.79463e+07	1.77603e+07	1.66879e+07	1.66988e+07	1.82239e+07	2.73184e+07	2.72149e+07	3.15604e+07	2.77281e+07	3.42261e+07	2.9163e+07	1.94047e+07	2.78178e+07	1.79125e+07	2.20704e+07	2.34922e+07	2.3385e+07	3.94686e+07	4.98295e+07	4.48741e+07	4.94626e+07	6.36004e+07	4.52244e+07	4.16377e+07	4.70407e+07	4.53188e+07	4.58234e+07	4.73673e+07	4.50753e+07	4.3135e+07	4.18062e+07	3.46625e+07	4.22218e+07	4.27722e+07	4.29996e+07
	meta_pos_217	Cinnamaldehyde	1.08915e+08	1.26193e+08	9.86317e+07	9.87711e+07	1.29374e+08	2.4864e+08	3.66121e+07	1.17016e+08	1.24249e+08	3.63195e+07	1.53801e+08	1.35749e+08	2.17076e+08	1.7776e+08	1.7274e+08	1.14325e+08	1.42698e+08	1.34958e+08	2.11184e+08	2.55178e+08	2.34726e+08	2.17247e+08	2.45751e+08	2.61569e+08	1.51851e+08	1.58845e+08	1.86347e+08	1.71098e+08	3.78564e+07	1.49025e+08	1.36148e+08	1.73779e+08	1.4222e+08	1.54011e+08	2.23734e+08	1.53864e+08
	meta_pos_542	trans-Ferulic acid	1.59213e+08	1.65512e+08	1.49909e+08	1.55931e+08	1.58306e+08	1.52702e+08	1.13902e+08	1.14662e+08	1.19382e+08	1.10145e+08	1.31298e+08	1.30809e+08	1.0123e+08	1.27866e+08	1.05073e+08	1.04035e+08	1.10023e+08	1.14006e+08	1.27167e+08	1.30668e+08	1.38149e+08	1.27175e+08	1.43938e+08	1.14873e+08	1.90705e+08	1.85592e+08	1.74767e+08	2.09488e+08	1.95657e+08	2.05816e+08	1.95335e+08	2.15396e+08	2.12139e+08	2.24755e+08	2.12412e+08	2.27741e+08
	meta_neg_656	Chlorogenic acid	1.62445e+07	1.53729e+07	1.72739e+07	1.66459e+07	1.37929e+07	1.62684e+07	1.36905e+07	1.52886e+07	1.09732e+07	1.45922e+07	1.59818e+07	1.99801e+07	1.35953e+07	1.4658e+07	1.40069e+07	1.19304e+07	1.21159e+07	1.36762e+07	2.75385e+07	3.01735e+07	4.60308e+07	2.87019e+07	4.74925e+07	4.28857e+07	4.27415e+07	4.29053e+07	4.09581e+07	4.13886e+07	4.24561e+07	4.51264e+07	1.67426e+07	1.98791e+07	2.25362e+07	2.16827e+07	1.79748e+07	1.98735e+07
	meta_pos_315	Spermidine	8.64536e+07	5.8206e+07	6.14195e+07	6.77244e+07	4.76364e+07	7.84324e+07	1.10318e+08	8.37446e+07	9.32701e+07	9.42689e+07	1.13742e+08	1.12302e+08	1.33449e+08	1.58527e+08	1.11518e+08	1.26471e+08	9.62835e+07	1.23167e+08	4.27617e+07	5.6484e+07	3.73707e+07	3.60039e+07	4.11009e+07	5.30858e+07	8.89021e+07	8.84578e+07	1.20215e+08	9.57965e+07	8.9424e+07	9.02997e+07	1.13593e+08	1.03973e+08	1.1716e+08	1.19448e+08	1.13247e+08	1.01511e+08
	meta_pos_571	Caffeate	2.43318e+07	2.27571e+07	2.46078e+07	2.44263e+07	2.64658e+07	2.76239e+07	2.20369e+07	2.27497e+07	2.63137e+07	2.79031e+07	2.89867e+07	2.63645e+07	2.16374e+07	3.02274e+07	1.84411e+07	1.83613e+07	2.0029e+07	2.93682e+07	2.7542e+07	3.70011e+07	3.35595e+07	3.02246e+07	3.10706e+07	3.19314e+07	7.84457e+07	5.87588e+07	5.11858e+07	5.23073e+07	6.04906e+07	4.71411e+07	4.69196e+07	4.51601e+07	4.24464e+07	4.62204e+07	5.25808e+07	4.50509e+07
	meta_pos_442	trans-2-Hydroxycinnamate	2.93134e+07	3.15304e+07	3.04099e+07	3.04779e+07	2.95222e+07	2.90085e+07	1.05244e+07	1.13128e+07	1.26971e+07	1.26052e+07	3.11234e+07	2.00588e+07	1.45493e+07	1.58119e+07	1.38642e+07	1.46072e+07	1.91696e+07	1.65567e+07	3.46082e+07	3.86575e+07	5.03592e+07	3.97959e+07	3.65221e+07	4.53433e+07	2.51615e+07	2.15706e+07	2.42242e+07	2.02666e+07	2.10447e+07	4.92452e+07	2.00667e+07	2.96996e+07	1.81161e+07	4.23068e+07	1.92906e+07	1.93412e+07
	meta_pos_1254	Kaempferol	3.40102e+07	3.19921e+07	2.68721e+07	3.71971e+07	3.47375e+07	3.2111e+07	1.19962e+07	1.15898e+07	1.21485e+07	3.46737e+06	3.23359e+06	1.40523e+07	9.98975e+06	1.26363e+07	2.87229e+06	2.48288e+06	2.96852e+06	2.86722e+06	2.14923e+06	2.55512e+06	2.32258e+06	9.90784e+06	1.00493e+07	8.04173e+06	2.15505e+07	1.6009e+07	1.59805e+07	2.16745e+07	1.94403e+07	1.55179e+07	1.22327e+07	1.85079e+07	2.1115e+07	2.07222e+07	1.21633e+07	2.03733e+07
	meta_pos_1280	Epicatechin	1.70947e+07	1.28425e+07	1.86588e+07	1.56231e+07	1.68852e+07	1.22847e+07	1.95424e+07	1.85047e+07	1.97997e+07	1.98958e+07	1.76337e+07	2.03939e+07	2.11248e+07	2.20353e+07	1.56745e+07	1.85437e+07	1.67181e+07	1.91015e+07	9.08407e+07	9.74068e+07	9.55386e+07	8.3516e+07	9.34155e+07	1.00725e+08	1.82215e+08	2.15003e+08	2.07714e+08	1.9564e+08	1.93245e+08	1.78129e+08	3.6808e+07	3.43373e+07	3.34755e+07	3.69636e+07	3.46143e+07	3.59666e+07
	meta_pos_1076	Pelargonidin	1.14722e+08	1.31073e+08	1.41065e+08	1.51357e+08	1.7056e+08	1.9155e+08	2.81586e+08	2.87091e+08	3.04328e+08	3.19211e+08	2.9191e+08	3.09851e+08	3.13485e+08	3.9117e+08	3.32869e+08	3.22246e+08	3.40548e+08	3.60956e+08	3.1821e+08	4.04739e+08	3.32804e+08	3.66713e+08	3.53837e+08	3.22466e+08	3.61077e+08	3.88837e+08	3.7594e+08	4.57578e+08	3.19095e+08	4.23131e+08	3.86831e+08	4.56061e+08	4.00636e+08	3.94504e+08	5.01474e+08	5.0766e+08
	meta_neg_489	Catechin	1.78015e+07	1.50814e+07	1.69918e+07	1.68992e+07	1.6183e+07	1.74281e+07	6.7335e+06	7.92967e+06	8.3576e+06	7.81328e+06	5.23948e+06	7.49848e+06	573220	2.59666e+06	2.5161e+06	3.19195e+06	503802	2.96411e+06	2.56341e+07	2.99679e+07	2.76934e+07	2.58642e+07	2.51167e+07	2.42549e+07	9.6112e+06	1.00717e+07	2.89324e+06	1.05073e+07	1.13093e+07	1.04912e+07	6.0801e+06	4.69432e+06	1.55677e+06	6.7315e+06	7.06915e+06	1.44086e+06
	meta_pos_1337	Hesperetin	5.41925e+07	2.84116e+07	3.48389e+07	4.41176e+07	3.06347e+07	2.65953e+07	9.05833e+06	7.95099e+06	8.14891e+06	9.50531e+06	6.26131e+06	6.59122e+06	7.28031e+06	7.36217e+06	2.51859e+06	7.8874e+06	6.93505e+06	7.78202e+06	3.91292e+06	7.67924e+06	4.44173e+06	4.20143e+06	4.38077e+06	3.75897e+06	5.35078e+06	8.86227e+06	1.03815e+07	3.36189e+06	6.27607e+06	1.04462e+07	4.83936e+06	1.13921e+07	9.34952e+06	9.05018e+06	1.29741e+07	2.0571e+06
	meta_pos_1398	Myricetin	7.34458e+06	1.00573e+07	9.81952e+06	9.39329e+06	1.17706e+07	9.79624e+06	1.03584e+07	1.00082e+07	9.72072e+06	9.58185e+06	1.09632e+07	1.13655e+07	1.05612e+07	1.54191e+07	1.15958e+07	2.22587e+06	1.1584e+07	2.72835e+06	1.16506e+07	1.09274e+07	1.21224e+07	1.28321e+07	1.34232e+07	1.21162e+07	1.54712e+07	1.6156e+07	1.72125e+07	1.40677e+07	1.41621e+07	1.52455e+07	1.33413e+07	1.19484e+07	1.45769e+07	1.55835e+07	1.74659e+07	1.51554e+07
	meta_pos_1402	Dihydromyricetin	3.85214e+06	3.21915e+06	1.60178e+07	4.84279e+06	3.94256e+06	1.41332e+07	2.75562e+07	1.9398e+07	3.13004e+07	3.76289e+07	3.10544e+07	2.89503e+07	2.26447e+07	2.47089e+07	2.18714e+07	2.92633e+07	3.25512e+07	3.41425e+07	2.07625e+07	5.48803e+06	1.65071e+07	1.65413e+07	2.15382e+07	2.11932e+07	2.18029e+07	1.10517e+07	2.48158e+07	1.48523e+07	1.37824e+07	1.10709e+07	1.75198e+07	1.54301e+07	1.28382e+07	1.63593e+07	1.48143e+07	1.9217e+07
	meta_pos_1774	Cyanidin 3-glucoside	1.00573e+07	2.72163e+06	1.22925e+07	1.14359e+07	3.22979e+06	1.0972e+07	3.0368e+06	9.50117e+06	1.24701e+07	1.00466e+07	8.66277e+06	3.35285e+06	5.95156e+06	8.40744e+06	2.18534e+06	7.04977e+06	8.34157e+06	9.04372e+06	2.02837e+07	2.14177e+07	2.03861e+07	4.92531e+06	1.68596e+07	1.77784e+07	3.50171e+06	9.63851e+06	3.25957e+06	3.1528e+06	3.08843e+06	2.96929e+06	9.66832e+06	2.66402e+06	3.28008e+06	9.12516e+06	9.32831e+06	3.00418e+06
	meta_neg_933	Medicarpin 3-O-glucoside-6'-malonate	1.14776e+07	1.06438e+07	9.12119e+06	1.06321e+07	1.13325e+07	3.2128e+06	2.60462e+06	1.262e+06	2.22301e+06	1.01655e+06	1.01739e+06	1.25461e+06	1.84185e+06	2.29689e+06	830546	2.5542e+06	1.12781e+06	3.552e+06	2.04991e+06	2.42873e+06	1.05021e+06	906653	2.9432e+06	924209	6.42692e+06	1.9555e+06	5.74243e+06	1.65649e+06	1.81782e+06	5.92084e+06	7.09744e+06	5.34976e+06	1.94025e+06	6.23815e+06	2.0676e+06	5.07097e+06
	meta_pos_1872	Biochanin A 7-(6-malonylglucoside)	6.50865e+06	5.12681e+06	2.25845e+06	5.8426e+06	5.42356e+06	6.46925e+06	915398	983045	1.08428e+06	1.01079e+06	811861	1.03469e+06	727221	751870	802054	771760	931064	1.0552e+06	8.35251e+06	1.23042e+07	1.08009e+07	8.365e+06	7.90776e+06	9.34055e+06	7.14575e+06	5.80879e+06	5.70031e+06	6.8139e+06	7.36654e+06	7.14819e+06	3.5887e+06	1.01114e+06	994498	1.25139e+06	1.09162e+06	1.3978e+06
	meta_neg_792	Genistin	4.12191e+06	1.02826e+06	3.71393e+06	3.66375e+06	3.7257e+06	3.82771e+06	4.87844e+06	4.32084e+06	3.42123e+06	4.88702e+06	3.28385e+06	4.14063e+06	767907	4.44348e+06	2.73366e+06	2.11446e+06	3.08608e+06	2.87561e+06	589922	583403	522993	2.47856e+06	538965	2.27246e+06	5.66779e+06	5.07118e+06	4.05997e+06	5.74059e+06	5.22721e+06	5.34256e+06	6.96491e+06	8.30177e+06	6.88608e+06	9.01756e+06	2.29064e+06	9.51522e+06
	meta_pos_1701	Ononin	1.75137e+07	1.10033e+07	1.54362e+07	1.69757e+07	1.75064e+07	6.48537e+06	1.47517e+07	4.29563e+06	4.80307e+06	3.77622e+06	4.84604e+06	1.26324e+07	9.75801e+06	1.03164e+07	1.25561e+07	3.12211e+06	9.44366e+06	7.70919e+06	2.35352e+07	2.05456e+07	2.11923e+07	2.00238e+07	2.14828e+07	2.17874e+07	8.04178e+06	3.87893e+06	1.57087e+07	1.26123e+07	1.32416e+07	1.39434e+07	1.53462e+07	1.74248e+07	1.52327e+07	1.53828e+07	9.22079e+06	1.97372e+07
	meta_pos_1155	Glycitein	2.88139e+07	5.53587e+07	5.686e+07	4.87825e+07	5.51317e+07	2.90969e+07	7.28802e+07	4.40883e+07	6.66167e+07	7.57787e+07	6.9489e+07	7.47771e+07	5.7426e+07	5.80767e+07	7.46454e+07	3.40172e+07	3.74619e+07	7.33704e+07	7.24501e+07	5.20084e+07	6.49886e+07	7.38574e+07	6.90208e+07	6.16764e+07	6.8338e+07	5.49946e+07	6.62464e+07	5.23554e+07	4.24818e+07	5.38082e+07	5.54369e+07	4.7697e+07	3.91788e+07	2.9533e+07	7.08284e+07	6.699e+07
	meta_neg_488	Genistein	1.58414e+07	1.71194e+07	5.78958e+06	5.59058e+06	2.00354e+07	5.19222e+06	696550	3.34122e+06	3.0021e+06	1.03414e+06	4.15707e+06	837675	583890	854987	593200	0	570749	2.89642e+06	4.17328e+06	4.58838e+06	942364	5.12385e+06	4.0114e+06	4.15371e+06	4.76018e+06	4.19588e+06	2.02262e+06	4.81589e+06	5.45676e+06	1.15966e+06	387368	526277	398722	321317	506674	576938
	meta_neg_818	Astragalin	3.75807e+07	4.26263e+07	4.4621e+07	3.02844e+07	4.39683e+07	3.0479e+07	5.84799e+07	7.46892e+07	8.34039e+07	2.21758e+07	6.08232e+07	6.74148e+07	6.3234e+06	7.9669e+06	1.47412e+07	1.65278e+07	6.87254e+06	6.5993e+06	8.53619e+07	9.23933e+07	7.59906e+07	1.06212e+08	8.81977e+07	7.61484e+07	1.07489e+07	3.09356e+07	8.6675e+06	7.73184e+06	9.70587e+06	3.47947e+07	6.36758e+06	4.95863e+06	5.41566e+06	5.82355e+06	5.63143e+06	6.27404e+06
	meta_pos_1808	Isoquercitrin	7.24338e+07	6.59323e+07	5.59562e+07	8.39629e+07	5.51383e+07	5.70747e+07	5.71392e+07	4.735e+07	4.57175e+07	5.95391e+07	5.17225e+07	5.23656e+07	1.59375e+07	4.87496e+07	4.91306e+07	1.59878e+07	6.74046e+07	4.82001e+07	6.65923e+07	1.01789e+08	1.11756e+08	8.2818e+07	9.22959e+07	1.03887e+08	1.53734e+07	4.89591e+07	2.81549e+07	6.95437e+07	4.51312e+07	2.03116e+07	5.09907e+07	5.22824e+07	3.28781e+07	4.531e+07	5.07172e+07	6.13086e+07
	meta_pos_1941	Neohesperidin	0	0	0	0	0	0	852346	704727	735433	765190	839936	733024	1.6877e+06	5.76922e+06	5.31415e+06	5.96657e+06	1.90276e+06	6.64919e+06	0	64094.4	0	0	55545	0	3.30324e+07	2.8971e+07	2.94608e+07	3.46609e+07	4.07474e+07	4.34425e+07	2.94216e+07	2.501e+07	2.86915e+07	1.27793e+07	2.47669e+07	3.27125e+07
	meta_neg_551	Quercetin	9.43016e+06	3.78208e+07	3.61983e+07	1.09278e+07	3.11301e+07	2.91995e+07	7.6074e+06	7.62987e+06	8.43551e+06	7.29811e+06	7.33717e+06	7.67516e+06	5.20527e+06	7.93107e+06	5.97931e+06	7.47325e+06	6.876e+06	6.62316e+06	3.09293e+07	3.79402e+07	2.18687e+07	3.29154e+07	3.4319e+07	3.02088e+07	4.11212e+06	901486	3.93119e+06	703269	681765	3.53353e+06	321044	684153	3.23205e+06	595178	587602	855709
	meta_pos_1188	Naringenin	1.3871e+07	1.49381e+07	1.37559e+07	1.4491e+07	1.53283e+07	1.58678e+07	9.73951e+06	9.81043e+06	1.0774e+07	1.01623e+07	1.26003e+07	7.84213e+06	9.85312e+06	1.05169e+07	9.26136e+06	9.23334e+06	9.39029e+06	8.71354e+06	2.17281e+07	2.56263e+07	2.05328e+07	2.08104e+07	1.9864e+07	4.4681e+06	1.4372e+07	1.48482e+07	1.60861e+07	1.25952e+07	1.32165e+07	1.2452e+07	3.10283e+06	1.05418e+07	2.79105e+06	1.09415e+07	1.2908e+07	8.82728e+06
	meta_pos_1345	Taxifolin	1.08878e+07	2.84128e+07	4.18591e+07	4.00267e+07	7.97358e+06	9.98188e+06	8.6198e+07	6.97632e+07	8.41454e+07	2.54605e+07	8.77283e+07	9.92497e+07	9.42424e+06	1.12089e+07	2.62881e+07	9.88377e+06	3.10666e+07	9.82448e+06	2.61029e+07	2.8088e+07	8.94322e+06	9.10805e+06	3.41565e+07	7.74199e+06	3.94722e+07	3.40911e+07	4.01233e+07	3.1432e+07	3.83741e+07	2.89339e+07	2.40771e+07	2.74014e+07	2.86816e+07	2.62637e+07	2.17363e+07	2.46452e+07
	meta_neg_451	Isoliquiritigenin	1.02619e+07	1.15162e+07	1.25246e+07	3.48913e+07	4.82036e+07	1.42707e+07	1.40594e+07	1.22269e+07	1.08797e+07	1.36904e+07	1.33564e+07	1.13901e+07	4.30146e+07	4.58683e+07	6.5996e+07	5.56066e+07	7.18893e+07	1.20402e+07	6.03107e+07	1.40746e+07	1.53221e+07	1.29566e+07	5.90014e+07	6.41319e+07	7.91816e+07	5.23424e+07	1.50797e+07	5.3756e+07	1.00287e+08	1.73475e+07	1.83344e+07	5.9361e+07	1.41261e+08	2.05635e+07	1.22547e+08	2.00328e+07
	meta_pos_318	Coumarin	7.04396e+08	7.2334e+08	7.47719e+08	7.4908e+08	7.87491e+08	7.62871e+08	5.33206e+08	4.85429e+08	5.42932e+08	5.67306e+08	5.08425e+08	5.08536e+08	5.42378e+08	7.26277e+08	5.75776e+08	6.31006e+08	5.86301e+08	6.69127e+08	8.81476e+08	7.95262e+08	7.20911e+08	8.33871e+08	8.14504e+08	6.94367e+08	9.3351e+08	9.48965e+08	1.03527e+09	1.08887e+09	1.00101e+09	9.33964e+08	8.85936e+08	9.71066e+08	9.60899e+08	1.01383e+09	1.15995e+09	1.21401e+09
	meta_pos_669	Sinapyl alcohol	3.18524e+07	3.56994e+07	3.61822e+07	3.35266e+07	3.28435e+07	3.05516e+07	1.65325e+07	1.64905e+07	1.65041e+07	1.63615e+07	1.47797e+07	1.74799e+07	1.46909e+07	1.85085e+07	1.57627e+07	1.75993e+07	1.6179e+07	1.57867e+07	3.44105e+07	3.35663e+07	2.86229e+07	3.06029e+07	3.30868e+07	3.0934e+07	4.03436e+07	3.60793e+07	3.82345e+07	3.878e+07	3.39696e+07	3.78732e+07	5.14877e+07	5.15297e+07	4.7009e+07	5.49169e+07	5.07938e+07	5.38791e+07
	meta_pos_335	Estragole	4.76768e+07	4.76272e+07	5.19523e+07	4.76908e+07	5.01236e+07	4.0528e+07	4.91982e+07	5.44188e+07	5.49186e+07	5.46318e+07	4.28603e+07	5.33824e+07	3.93348e+07	5.08819e+07	3.95323e+07	4.35704e+07	4.14477e+07	4.42362e+07	5.99838e+07	5.73294e+07	5.43687e+07	5.35919e+07	5.69002e+07	5.37864e+07	7.05642e+07	7.83606e+07	7.27725e+07	6.77136e+07	6.67609e+07	6.75886e+07	7.51363e+07	8.10644e+07	6.94703e+07	7.88718e+07	8.34152e+07	7.97108e+07
	meta_pos_448	Isoeugenol	2.82526e+07	2.85842e+07	2.75768e+07	2.82003e+07	3.17915e+07	2.83367e+07	5.25011e+07	4.52232e+07	5.43844e+07	4.9219e+07	4.63362e+07	4.796e+07	2.67529e+07	2.99326e+07	2.67366e+07	2.85223e+07	2.4537e+07	3.11703e+07	3.39521e+07	3.49106e+07	2.42789e+07	3.04382e+07	2.7501e+07	2.45843e+07	6.12046e+07	5.98963e+07	6.48645e+07	7.05417e+07	6.08789e+07	6.58452e+07	6.5439e+07	7.45084e+07	7.06431e+07	7.54336e+07	7.59999e+07	8.45366e+07
	meta_pos_901	Sinapic acid	1.06102e+07	1.07298e+07	1.16913e+07	1.04612e+07	1.02207e+07	1.00986e+07	6.71008e+06	5.58041e+06	7.60997e+06	9.53917e+06	7.4439e+06	8.23606e+06	6.90329e+06	6.3428e+06	5.0028e+06	4.98892e+06	5.24006e+06	5.83426e+06	1.4576e+07	2.01521e+07	1.75417e+07	3.69843e+07	1.71995e+07	1.28881e+07	1.24309e+07	1.00934e+07	1.17781e+07	1.21882e+07	1.17822e+07	9.26501e+06	1.48052e+07	1.78087e+07	1.49368e+07	1.66202e+07	1.58891e+07	1.47864e+07
	meta_neg_864	Delphinidin 3-glucoside	1.0807e+08	1.20825e+08	3.82351e+07	1.08413e+08	2.97169e+07	5.73203e+07	2.32499e+08	1.79077e+08	2.57845e+08	2.10647e+08	2.38152e+08	2.30043e+08	2.84893e+07	1.19689e+08	8.34444e+07	9.02279e+07	7.13398e+07	8.72666e+07	5.27653e+07	2.68022e+07	4.78899e+07	2.51685e+07	5.43141e+07	8.37992e+07	5.49772e+07	8.97802e+07	7.92024e+07	5.82028e+07	8.166e+07	5.95183e+07	7.74322e+07	8.81034e+07	6.98855e+07	2.39113e+07	7.79357e+07	2.68349e+07
	meta_neg_953	Apiin	9.9335e+06	9.92287e+06	1.56826e+07	3.8081e+06	8.61363e+06	1.59641e+07	2.34762e+06	2.45329e+06	2.25974e+06	2.53081e+06	2.83193e+06	2.56708e+06	3.09092e+06	2.26663e+06	1.81033e+06	2.4266e+06	2.21486e+06	1.85358e+06	9.99789e+06	5.1568e+06	1.18948e+07	4.59314e+06	4.4815e+06	8.18668e+06	1.17723e+07	1.61582e+07	1.80823e+07	2.02415e+07	2.00413e+07	3.27604e+07	5.28846e+06	5.64448e+06	4.20907e+06	1.43079e+07	5.51454e+06	5.00538e+06
	meta_pos_1499	Coniferin	1.22234e+07	1.10045e+07	1.05336e+07	5.28226e+06	9.90218e+06	1.09423e+07	1.09838e+07	1.03406e+07	1.15571e+07	3.63508e+07	3.01858e+06	6.97877e+06	5.76121e+06	4.86087e+06	8.22758e+06	5.66964e+06	7.18627e+06	8.00458e+06	9.94292e+06	7.78179e+06	8.64805e+06	9.02498e+06	3.03591e+07	5.25099e+06	1.64765e+06	1.43136e+06	1.38521e+06	1.29935e+06	1.39157e+06	2.28165e+06	1.97978e+06	2.15153e+06	1.78355e+06	1.63651e+06	1.02662e+07	2.08695e+06
	meta_pos_1267	Eriodictyol	1.0967e+07	9.80869e+06	9.85335e+06	1.1546e+07	1.10028e+07	1.156e+07	2.90909e+06	1.1212e+07	1.1629e+07	1.27169e+07	1.26509e+07	1.28971e+07	9.03314e+06	1.1476e+07	7.75184e+06	2.36704e+06	2.11438e+06	2.04674e+06	1.00282e+07	1.3854e+07	1.08888e+07	1.2632e+07	1.18702e+07	1.09045e+07	1.10494e+07	1.21684e+07	1.15223e+07	1.30786e+07	1.12292e+07	1.20718e+07	1.31468e+07	1.48527e+07	1.11865e+07	1.25022e+07	1.36528e+07	1.39996e+07
	meta_pos_1087	Daidzein	1.80525e+06	1.70237e+06	6.75991e+06	1.56277e+06	1.50526e+06	7.04316e+06	4.74093e+06	1.1233e+06	4.36183e+06	5.06427e+06	1.43866e+06	4.37867e+06	778581	3.45372e+06	2.66e+06	2.53108e+06	2.53641e+06	834838	469613	2.42274e+06	1.8928e+06	516559	1.83189e+06	531618	6.85331e+06	5.87829e+06	1.59683e+06	7.12902e+06	6.47003e+06	1.45478e+06	3.92132e+06	3.45914e+06	3.63802e+06	3.56745e+06	3.6489e+06	3.80815e+06
